# Supplementary material for: ﻿Haplotype-resolved genomes of Phlebopus portentosus reveal nuclear differentiation, TE-mediated variation, and saprotrophic potential
Source: IMA Fungus. 2025 Aug 28;16:e161411. doi: 10.3897/imafungus.16.161411 (PMC12411881; doi:10.3897/imafungus.16.161411)
Supplement: Supplementary material 1 — Supplementary tables S1–S16 [file imafungus-16-e161411-s001.xlsx]

## Sheet: Table S1
Table S1 Summary of the sequencing data of Phlebopus portentosus transcriptome.
Run	Sample Name	Tissue	Instrument	Total reads (M)	Base number (G)	Q20 (%)	Q30 (%)	GC (%)	Reference
SRR15039584	Hy-1	hyphal stage 1	Illumina NovaSeq 6000	48.75	7.36	98.2	95.15	51.95	Wan, J.N., Li, Y., Guo, T., Ji, G.Y., Luo, S.Z., Ji, K.P., Cao, Y., Tan, Q., Bao, D.P., Yang, R.H., 2021. Whole-genome and transcriptome sequencing of Phlebopus portentosus reveals its associated ectomycorrhizal niche and conserved pathways involved in fruiting body development. Front Microbiol. 12, 732458.
SRR15039583	Hy-2	hyphal stage 2	Illumina NovaSeq 6000	49.65	7.5	98.08	94.87	52.13	Wan, J.N., Li, Y., Guo, T., Ji, G.Y., Luo, S.Z., Ji, K.P., Cao, Y., Tan, Q., Bao, D.P., Yang, R.H., 2021. Whole-genome and transcriptome sequencing of Phlebopus portentosus reveals its associated ectomycorrhizal niche and conserved pathways involved in fruiting body development. Front Microbiol. 12, 732458.
SRR15039582	Hy-3	hyphal stage 3	Illumina NovaSeq 6000	47.34	7.15	98.05	94.78	52.12	Wan, J.N., Li, Y., Guo, T., Ji, G.Y., Luo, S.Z., Ji, K.P., Cao, Y., Tan, Q., Bao, D.P., Yang, R.H., 2021. Whole-genome and transcriptome sequencing of Phlebopus portentosus reveals its associated ectomycorrhizal niche and conserved pathways involved in fruiting body development. Front Microbiol. 12, 732458.
SRR15039581	Pr-1	primordium stage 1	Illumina NovaSeq 6000	53.44	8.07	98.29	95.3	51.93	Wan, J.N., Li, Y., Guo, T., Ji, G.Y., Luo, S.Z., Ji, K.P., Cao, Y., Tan, Q., Bao, D.P., Yang, R.H., 2021. Whole-genome and transcriptome sequencing of Phlebopus portentosus reveals its associated ectomycorrhizal niche and conserved pathways involved in fruiting body development. Front Microbiol. 12, 732458.
SRR15039580	Pr-2	primordium stage 2	Illumina NovaSeq 6000	53.24	8.04	98.31	95.37	52.05	Wan, J.N., Li, Y., Guo, T., Ji, G.Y., Luo, S.Z., Ji, K.P., Cao, Y., Tan, Q., Bao, D.P., Yang, R.H., 2021. Whole-genome and transcriptome sequencing of Phlebopus portentosus reveals its associated ectomycorrhizal niche and conserved pathways involved in fruiting body development. Front Microbiol. 12, 732458.
SRR15039579	Pr-3	primordium stage 3	Illumina NovaSeq 6000	49.89	7.53	98.36	95.47	52.12	Wan, J.N., Li, Y., Guo, T., Ji, G.Y., Luo, S.Z., Ji, K.P., Cao, Y., Tan, Q., Bao, D.P., Yang, R.H., 2021. Whole-genome and transcriptome sequencing of Phlebopus portentosus reveals its associated ectomycorrhizal niche and conserved pathways involved in fruiting body development. Front Microbiol. 12, 732458.
SRR15039578	Mf-1	harvest stage 1	Illumina NovaSeq 6000	55.46	8.37	98.36	95.39	52.02	Wan, J.N., Li, Y., Guo, T., Ji, G.Y., Luo, S.Z., Ji, K.P., Cao, Y., Tan, Q., Bao, D.P., Yang, R.H., 2021. Whole-genome and transcriptome sequencing of Phlebopus portentosus reveals its associated ectomycorrhizal niche and conserved pathways involved in fruiting body development. Front Microbiol. 12, 732458.
SRR15039577	Mf-2	harvest stage 2	Illumina NovaSeq 6000	49.96	7.54	98.2	95.11	51.89	Wan, J.N., Li, Y., Guo, T., Ji, G.Y., Luo, S.Z., Ji, K.P., Cao, Y., Tan, Q., Bao, D.P., Yang, R.H., 2021. Whole-genome and transcriptome sequencing of Phlebopus portentosus reveals its associated ectomycorrhizal niche and conserved pathways involved in fruiting body development. Front Microbiol. 12, 732458.
SRR15039576	Mf-3	harvest stage 3	Illumina NovaSeq 6000	56.61	8.55	98.33	95.39	52	Wan, J.N., Li, Y., Guo, T., Ji, G.Y., Luo, S.Z., Ji, K.P., Cao, Y., Tan, Q., Bao, D.P., Yang, R.H., 2021. Whole-genome and transcriptome sequencing of Phlebopus portentosus reveals its associated ectomycorrhizal niche and conserved pathways involved in fruiting body development. Front Microbiol. 12, 732458.
SRR16887722	ZS1	Tissue of fruitbody 1	Illumina HiSeq 2000	54.21	8.19	98.17	94.66	52.12	Cao, Y., Zhang, Y., Yu, Z.F., Wang, P.F., Tang, X.Z., He, X.X., Mi, F., Liu, C.L., Yang, D., Xu, J.P., 2015. Genome sequence of Phlebopus portentosus strain PP33, a cultivated bolete. Genome Announc. 3, e00326–15.
SRR16887721	ZS2	Tissue of fruitbody 2	Illumina HiSeq 2000	59.42	8.97	98.27	94.87	52.26	Cao, Y., Zhang, Y., Yu, Z.F., Wang, P.F., Tang, X.Z., He, X.X., Mi, F., Liu, C.L., Yang, D., Xu, J.P., 2015. Genome sequence of Phlebopus portentosus strain PP33, a cultivated bolete. Genome Announc. 3, e00326–15.
SRR16887720	ZS3	Tissue of fruitbody 3	Illumina HiSeq 2000	52.53	7.93	98.16	94.63	52.15	Cao, Y., Zhang, Y., Yu, Z.F., Wang, P.F., Tang, X.Z., He, X.X., Mi, F., Liu, C.L., Yang, D., Xu, J.P., 2015. Genome sequence of Phlebopus portentosus strain PP33, a cultivated bolete. Genome Announc. 3, e00326–15.
SRR16887728	CG1	Mycelium culture on the sawdust 1	Illumina HiSeq 2000	48.49	7.32	97.26	93.24	52.3	Cao, Y., Zhang, Y., Yu, Z.F., Wang, P.F., Tang, X.Z., He, X.X., Mi, F., Liu, C.L., Yang, D., Xu, J.P., 2015. Genome sequence of Phlebopus portentosus strain PP33, a cultivated bolete. Genome Announc. 3, e00326–15.
SRR16887727	CG2	Mycelium culture on the sawdust 2	Illumina HiSeq 2000	52.44	7.92	97.39	93.5	52.36	Cao, Y., Zhang, Y., Yu, Z.F., Wang, P.F., Tang, X.Z., He, X.X., Mi, F., Liu, C.L., Yang, D., Xu, J.P., 2015. Genome sequence of Phlebopus portentosus strain PP33, a cultivated bolete. Genome Announc. 3, e00326–15.
SRR16887726	CG3	Mycelium culture on the sawdust 3	Illumina HiSeq 2000	59.57	9	97.13	92.99	52.34	Cao, Y., Zhang, Y., Yu, Z.F., Wang, P.F., Tang, X.Z., He, X.X., Mi, F., Liu, C.L., Yang, D., Xu, J.P., 2015. Genome sequence of Phlebopus portentosus strain PP33, a cultivated bolete. Genome Announc. 3, e00326–15.
SRR16887725	GT1	Mycelium culture on the PDA 1	Illumina HiSeq 2000	74.58	11.26	97.47	93.63	52.15	Cao, Y., Zhang, Y., Yu, Z.F., Wang, P.F., Tang, X.Z., He, X.X., Mi, F., Liu, C.L., Yang, D., Xu, J.P., 2015. Genome sequence of Phlebopus portentosus strain PP33, a cultivated bolete. Genome Announc. 3, e00326–15.
SRR16887724	GT2	Mycelium culture on the PDA 2	Illumina HiSeq 2000	69.4	10.48	97.38	93.47	52.22	Cao, Y., Zhang, Y., Yu, Z.F., Wang, P.F., Tang, X.Z., He, X.X., Mi, F., Liu, C.L., Yang, D., Xu, J.P., 2015. Genome sequence of Phlebopus portentosus strain PP33, a cultivated bolete. Genome Announc. 3, e00326–15.
SRR16887723	GT3	Mycelium culture on the PDA 3	Illumina HiSeq 2000	64.31	9.71	97.44	93.55	52.31	Cao, Y., Zhang, Y., Yu, Z.F., Wang, P.F., Tang, X.Z., He, X.X., Mi, F., Liu, C.L., Yang, D., Xu, J.P., 2015. Genome sequence of Phlebopus portentosus strain PP33, a cultivated bolete. Genome Announc. 3, e00326–15.
Note: The yellow-highlighted sections represent transcriptomic data used for gene prediction.

## Sheet: Table S2
Table S2 Species information for homologous prediction
Species	Boletus edulis	Gyrodon lividus	Paragyrodon sphaerosporus	Phlebopus sp.
Class	Agaricomycetes	Agaricomycetes	Agaricomycetes	Agaricomycetes
Order	Boletales	Boletales	Boletales	Boletales
Family	Boletoideae	Gyrodontaceae	Gyrodontaceae	Boletinellaceae
Genus	Boletus	Gyrodon	Paragyrodon	Phlebopus
Genome size (Mb)	69.19	43.05	41.91	36.1
Contig	478	369	416	158
N50 (Mb)	0.38	1.16	0.77	2.48
Genome Busco	99.27	99.54	99.78	99.43
Protein Busco	97.67	99.09	99.09	99.09

## Sheet: Table S3
Table S3 Species information for carbohydrate-active enzymes (CAZymes) functional annotation
SpeciesName	Assembly Accession	Ecology 1	Ecology 2	Order	Family	Genome size (nt)	Gene	Scaffold	N50	BUSCO
Amanita thiersii	GCA_002554575.1	Saprotroph	Other Saprotroph	Agaricales	Amanitaceae	33689220	10346	1446	77057	98.81
Auricularia subglabra	jgi|Aurde3_1	Saprotroph	White-rot	Auriculariales	Auriculariaceae	76853599	25459	761	618495	98.87
Bolbitius vitellinus	jgi|Bolvit1	Saprotroph	Other Saprotroph	Agaricales	Bolbitiaceae	51241791	14483	428	696705	99.38
Boletus edulis	jgi|Boledp1	Biotroph	Ectomycorrhizal	Boletales	Boletaceae	69185680	18123	478	380211	97.67
Botryobasidium botryosum	jgi|Botbo1	Saprotroph	White-rot	Cantharellales	Botryobasidiaceae	46674321	16526	334	444941	99.43
Coniophora olivacea	jgi|Conol1	Saprotroph	Brown-rot	Boletales	Coniophoraceae	39071688	14928	863	136716	99.04
Coprinellus micaceus	jgi|Copmic2	Saprotroph	Other Saprotroph	Agaricales	Psathyrellaceae	77386123	23559	704	315761	97.78
Coprinellus pellucidus	jgi|Coppel1	Saprotroph	Other Saprotroph	Agaricales	Psathyrellaceae	41561493	16047	1355	88586	98.53
Coprinopsis cinerea	jgi|Copcin2	Saprotroph	Other Saprotroph	Agaricales	Psathyrellaceae	37271365	13154	21	3443466	99.71
Coprinopsis marcescibilis	GCA_004369085.1	Saprotroph	Other Saprotroph	Agaricales	Psathyrellaceae	38912666	14628	817	134268	99.26
Cristinia sonorae	GCA_021029105.1	Saprotroph	White-rot	Agaricales	Stephanosporaceae	30130434	11356	114	648076	98.81
Crucibulum laeve	GCA_004379715.1	Saprotroph	White-rot	Agaricales	Nidulariaceae	44728771	14217	574	633937	99.43
Dichomitus squalens	GCA_000275845.1	Saprotroph	White-rot	Polyporales	Polyporaceae	42748430	12287	542	635635	96.08
Fibulorhizoctonia psychrophila	jgi|Fibsp1	Saprotroph	Other Saprotroph	Atheliales	Atheliaceae	95125689	32946	1918	289599	98.64
Fistulina hepatica	GCA_000934395.1	Saprotroph	Brown-rot	Agaricales	Fistulinaceae	33847808	11244	588	349856	98.13
Galerina marginata	GCA_000697645.1	Saprotroph	White-rot	Agaricales	Strophariaceae	59418196	21391	414	1219514	99.26
Gloeophyllum trabeum	jgi|Glotr1_1	Saprotroph	White-rot	Gloeophyllales	Gloeophyllaceae	37181821	11846	443	1857171	99.32
Gymnopus androsaceus	jgi|Gyman1	Saprotroph	Other Saprotroph	Agaricales	Omphalotaceae	89149538	29375	2516	171611	97.23
Gymnopus luxurians	jgi|Gymlu1	Saprotroph	Other Saprotroph	Agaricales	Omphalotaceae	66281680	22057	383	635431	99.15
Gyrodon lividus	GCA_014904945.1	Biotroph	Ectomycorrhizal	Boletales	Gyrodontaceae	43048674	11769	369	1155149	99.09
Hebeloma cylindrosporum	GCA_000827355.1	Biotroph	Ectomycorrhizal	Agaricales	Hymenogastraceae	38226047	15376	176	1068939	98.7
Hydnomerulius pinastri	jgi|Hydpi2	Saprotroph	Brown-rot	Boletales	Leucogyrophana	38278792	13270	603	689477	98.08
Hygrophoropsis aurantiaca	GCA_021014935.1	Saprotroph	Brown-rot	Boletales	Hygrophoropsidaceae	36975565	14072	2305	50758	97.5
Hypholoma sublateritium	GCA_000827495.1	Saprotroph	White-rot	Agaricales	Strophariaceae	48031814	17771	704	298747	98.98
Imleria badia	GCA_015039435.1	Biotroph	Ectomycorrhizal	Boletales	Boletaceae	38390415	14932	1390	85316	97.96
Laccaria amethystina	jgi|Lacam2	Biotroph	Ectomycorrhizal	Agaricales	Hydnangiaceae	52581404	17553	1299	121592	99.2
Laccaria bicolor	jgi|Lacbi2	Biotroph	Ectomycorrhizal	Agaricales	Hydnangiaceae	60707050	23131	55	4309560	99.32
Lentinus brumalis	GCA_003367725.1	Saprotroph	White-rot	Polyporales	Polyporaceae	45718144	18242	621	360043	99.32
Leucogyrophana mollusca	GCA_021014945.1	Saprotroph	Brown-rot	Boletales	Hygrophoropsidaceae	35193237	14607	1262	93502	99.27
Macrolepiota fuliginosa	GCA_015584085.1	Saprotroph	Other Saprotroph	Agaricales	Agaricaceae	46382382	15764	3470	54161	98.58
Marasmius fiardii	GCA_014904975.1	Saprotroph	Other Saprotroph	Agaricales	Marasmiaceae	59447912	17096	1124	324224	99.38
Marasmius oreades	GCA_018924745.1	Saprotroph	Other Saprotroph	Agaricales	Marasmiaceae	44372355	15045	33	4073462	96.49
Melanogaster broomeianus	jgi|Melbro1	Biotroph	Ectomycorrhizal	Boletales	Melanogastraceae	49614189	14167	1176	196329	97.05
Paxillus adelphus	jgi|Paxru2	Biotroph	Ectomycorrhizal	Boletales	Paxillaceae	64458135	18999	1671	109939	98.81
Paxillus ammoniavirescens	GCA_014904835.1	Biotroph	Ectomycorrhizal	Boletales	Paxillaceae	35762581	13467	1194	90347	99.38
Pisolithus microcarpus	GCA_024613185.1	Biotroph	Ectomycorrhizal	Boletales	Pisolithaceae	77250852	16747	151	1409943	96.83
Pisolithus tinctorius	GCA_024663395.1	Biotroph	Ectomycorrhizal	Boletales	Pisolithaceae	92528219	16911	224	1374859	99.32
Plicaturopsis crispa	GCA_000827205.1	Saprotroph	White-rot	Amylocorticiales	Amylocorticiaceae	34498066	13617	316	1834389	99.49
Pluteus cervinus	GCA_004369065.1	Saprotroph	Other Saprotroph	Agaricales	Pluteaceae	52193021	19812	1887	102970	99.31
PP78	-	-	-	Boletales	Boletinellaceae	30831704	10798	11	2623175	99.6
PP85	-	-	-	Boletales	Boletinellaceae	31906822	11078	11	3061702	99.6
Rhizopogon vesiculosus	GCA_001882365.1	Biotroph	Ectomycorrhizal	Boletales	Rhizopogonaceae	43780879	14197	6643	28909	96.2
Rhizopogon vinicolor	GCA_001658105.1	Biotroph	Ectomycorrhizal	Boletales	Rhizopogonaceae	36102320	14465	2310	43737	99.09
Schizophyllum commune	jgi|SchcoUNK_1	Saprotroph	White-rot	Agaricales	Schizophyllaceae	38363476	13333	771	225776	98.58
Suillus brevipes	GCA_011800875.2	Biotroph	Ectomycorrhizal	Boletales	Suillaceae	52027859	21450	1550	158458	99.15
Suillus luteus	GCA_000827255.1	Biotroph	Ectomycorrhizal	Boletales	Suillaceae	37014302	18303	1944	57586	98.64
Trametes versicolor	jgi|Traver1	Saprotroph	White-rot	Polyporales	Polyporaceae	43665725	15606	250	881114	98.36
Tricholoma matsutake	jgi|Trima3	Biotroph	Ectomycorrhizal	Agaricales	Tricholomataceae	175759688	22885	2546	320875	97.67

## Sheet: Table S4
Table S4 Species information for constructing the phylogenomic analysis
Species	Assembly Accession	Abbreviation	Order	Family	BUSCO	Protein number
Piloderma sphaerosporum	jgi|Pilsph1	PILSPH	Atheliales	Atheliaceae	99.54	20118
Athelia psychrophila	GCA_001630335.1	ATHPSY	Atheliales	Atheliaceae	98.64	32854
Piloderma byssinum	jgi|Pilbys1	PILBYS	Atheliales	Atheliaceae	98.25	22629
Boletus coccyginus	GCA_025782845.1	BOLCOC	Boletales	Boletaceae	97.57	12353
Boletus edulis	jgi|Boledp1	BOLEDU	Boletales	Boletaceae	97.67	18123
Imleria badia	GCA_015039435.1	IMLBAD	Boletales	Boletaceae	97.96	14932
Phlebopus sp.	GCA_021018615.1	PHLSP	Boletales	Boletinellaceae	99.09	9409
PP78	-	PP78	Boletales	Boletinellaceae	99.66	10702
PP85	-	PP85	Boletales	Boletinellaceae	99.66	10982
Laccaria bicolor	jgi|Lacbi2	LACBIC	Agaricales	Hydnangiaceae	99.32	23132
Hygrophoropsis aurantiaca	GCA_021014935.1	HYGAUR	Boletales	Hygrophoropsidaceae	97.5	14072
Leucogyrophana mollusca	GCA_021014945.1	LEUMOL	Boletales	Hygrophoropsidaceae	99.27	14607
Paxillus ammoniavirescens	GCA_014904835.1	PAXAMM	Boletales	Paxillaceae	99.38	13467
Pisolithus microcarpus	GCA_024613185.1	PISMIC	Boletales	Pisolithaceae	96.83	16747
Pisolithus albus	GCA_024613165.1	PISALB	Boletales	Pisolithaceae	96.77	17028
Pisolithus tinctorius	GCA_024663395.1	PISTIN	Boletales	Pisolithaceae	99.32	16991
Coprinopsis cinerea	jgi|Copcin2	COPCIN	Agaricales	Psathyrellaceae	99.71	13154
Rhizopogon vesiculosus	GCA_001882365.1	RHIVES	Boletales	Rhizopogonaceae	96.2	14197
Rhizopogon vinicolor	GCA_001658105.1	RHIVIN	Boletales	Rhizopogonaceae	99.09	14465
Suillus brevipes	GCA_011800875.2	SUIBRE	Boletales	Suillaceae	99.15	21450
Suillus luteus	GCA_000827255.1	SUILUT	Boletales	Suillaceae	98.64	18303

## Sheet: Table S5
Table S5 Comparison of information across different versions in genome assembly
Features	PP78			PP85
	Hifiasm	HiCanu	Manual correction	Hifiasm	HiCanu	Manual correction
Genome size (Mb)	33.97	32.2	30.87	34.42	32.91	32.04
Contig number	84	40	12	73	38	12
Max contig length (Mb)	3.59	3.59	3.59	4.64	5	5
Contig N50 (Mb)	2.56	2.56	2.62	2.67	2.66	3.06
GC content (%)	47.01	48.95	49.04	47.43	48.65	48.92
Nuclear Contig	12	15	11	16	21	11
rDNA Contig	15	19	0	19	13	0
Mitochondrial Contig	57	6	1	38	4	1

## Sheet: Table S6
Table S6 Characteristics of different chromosomes in PP78 and PP85
PP78	Size (Mb)	GC (%)	Protein number	tRNA number	Gene density	TE (%)	PP85	Size (Mb)	GC (%)	Protein number	tRNA number	Gene density	TE (%)	Size difference (PP85-PP78, Mb)	TE difference (PP85-PP78, %)
Chr1	3.59	49.71	1416	12	394.429	7.40795	Chr1	5	47.72	1763	12	491.086	27.1591	1.41	19.7512
Chr2	3.58	49.18	1338	14	372.702	20.2042	Chr5	3.06	49.22	1156	14	322.006	13.1264	-0.52	-7.07778
Chr3	3.57	49.15	1345	7	374.652	23.1568	Chr4	3.07	49.34	1188	7	330.919	14.6028	-0.5	-8.55396
Chr4	3.46	49.14	1176	12	327.577	16.9996	Chr2	3.39	49.23	1166	12	324.791	18.1262	-0.07	1.12665
Chr5	2.62	48.85	844	4	235.097	18.5718	Chr3	3.22	48.66	1034	4	288.022	29.5899	0.6	11.0182
Chr6	2.56	49.28	837	7	233.148	13.053	Chr8	2.6	49.31	868	7	241.783	17.3527	0.04	4.29965
Chr7	2.55	48.39	749	5	208.635	33.3542	Chr10	2.24	48.6	648	5	180.501	27.8369	-0.31	-5.51733
Chr8	2.54	49.24	872	16	242.897	13.2801	Chr6	2.67	49.25	924	16	257.382	17.4813	0.13	4.20122
Chr9	2.52	48.7	876	6	244.011	20.1394	Chr7	2.66	48.66	919	6	255.989	25.8507	0.14	5.71127
Chr10	2.07	49.32	717	7	199.721	9.34664	Chr9	2.28	48.93	777	7	216.435	17.7297	0.21	8.3831
Chr11	1.78	48.4	532	6	148.189	27.9469	Chr11	1.8	48.55	539	6	150.139	29.6133	0.02	1.6664

## Sheet: Table S7
Table S7 Comparison of genome completeness between PP78 and PP85
Type	PP78	PP85
Complete BUSCOs (C)	99.6	99.6
Complete and single-copy BUSCOs (S)	99.15	99.43
Complete and duplicated BUSCOs (D)	0.45	0.17
Fragmented BUSCOs (F)	0.06	0.06
Missing BUSCOs (M)	0.34	0.34

## Sheet: Table S8
Table S8 Gene prediction for PP78 and PP85 using different methods
Method	PP78	PP85
Augustus	5311	5372
Augustus-HiQ	4828	4771
CodingQuarry	14177	14534
GlimmerHMM	10885	11201
other_pred1	7718	7784
other_pred2	8048	8033
other_pred3	7965	8011
other_pred4	7487	7570
snap	7017	7243
tRNAs	96	96
protein	10702	10982
Total	10798	11078

## Sheet: Table S9
Table S9 Gene functional annotation for PP78 and PP85 using different methods
Method	PP78	PP85
tBlastn	2608	2598
Busco	1293	1287
Pfam	6611	6647
InterPro	7608	7697
EggNog	9347	9491
COG	7452	7526
GO Terms	5523	5548
Protease	289	295
CAZyme	218	221
Total	9,539/10,702	9,685/10,982
Corrected	7873	7987

## Sheet: Table S10
Table S10 Transcriptome mapping rate analysis
Strains for transcriptome	Sample	PP78	PP85	PP17026	PP33
PP17026	Hy-1	93.91	93.79	85.9	88.38
	Hy-2	93.23	93.2	88	90.81
	Hy-3	92.64	92.71	87.72	90
	Pr-1	93.51	93.58	89.55	91.26
	Pr-2	93.56	93.64	89.74	91.35
	Pr-3	93.31	93.32	88.91	90.9
	Mf-1	93.21	93.21	90.07	91.65
	Mf-2	92.32	92.52	89.4	90.27
	Mf-3	91.68	91.88	88.75	89.83
PP33	GT-1	90.79	90.52	86.76	90.35
	GT-2	90.57	90.04	83.38	89.9
	GT-3	90.29	90.07	86.52	89.79
	ZS-1	91.83	90.54	87.49	87.73
	ZS-2	91.82	91.14	89.84	90.27
	ZS-3	91.64	90.94	88.63	88.87
	CG-1	92.72	88.56	86.34	88.18
	CG-2	93.06	89.7	88.25	89.28
	CG-3	92.57	88.72	86.61	88.26

[truncated: 6 more sheets: Table S11, Table S12, Table S13, Table S14, Table S15, Table S16]
